# Supplementary material for: Oxidative Stress Biomarkers in Silicosis: A Systematic Review
Source: Diseases. 2026 Mar 6;14(3):98. doi: 10.3390/diseases14030098 (PMC13025893; doi:10.3390/diseases14030098)
Supplement: Supplementary file 1 [file diseases-14-00098-s001.zip]

Archive with 1 entries (1 files):
- diseases-4115050-supplementary.pdf
